# Supplementary material for: Cell-Free DNA Bisulfite Sequencing Reveals Epithelial–Mesenchymal Transition Signatures for Breast Cancer
Source: Int J Mol Sci. 2025 Sep 7;26(17):8723. doi: 10.3390/ijms26178723 (PMC12429146; doi:10.3390/ijms26178723)
Supplement: Supplementary file 1 [file ijms-26-08723-s001.zip › Table S1.xlsx]

## Sheet: Table S1_Top50_DMRs
Chromosome	Gene Symbol	Description	DMR Start Position	DMR End Position	Size (bp)	% Methylation Difference	p-value
1	SLC1A7	solute carrier family 1 member 7 [Source:HGNC Symbol;Acc:HGNC:10945]	53090325	53091566	1241	46.658	1.1e-88
2	PAX8-AS1	PAX8 antisense RNA 1 [Source:HGNC Symbol;Acc:HGNC:49271]	113235117	113237194	2077	40.315	1.07e-85
2	PAX8	paired box 8 [Source:HGNC Symbol;Acc:HGNC:8622]	113235117	113237194	2077	40.315	1.07e-85
19	RASAL3	RAS protein activator like 3 [Source:HGNC Symbol;Acc:HGNC:26129]	15457133	15458159	1026	37.172	2.41e-85
17	ARHGAP27	Rho GTPase activating protein 27 [Source:HGNC Symbol;Acc:HGNC:31813]	45427169	45433316	6147	27.14	1.17e-68
17	SLC13A5	solute carrier family 13 member 5 [Source:HGNC Symbol;Acc:HGNC:23089]	6706185	6706954	769	49.943	5.08e-60
8	DLGAP2	DLG associated protein 2 [Source:NCBI gene (formerly Entrezgene);Acc:9228]	1030821	1032433	1612	50.361	1.76e-57
11	MYBPC3	myosin binding protein C3 [Source:HGNC Symbol;Acc:HGNC:7551]	47354701	47356265	1564	48.848	1.08e-54
1	GFI1	growth factor independent 1 transcriptional repressor [Source:HGNC Symbol;Acc:HGNC:4237]	92479649	92481690	2041	44.943	1.82e-54
22	AP000550.2	NA	21183683	21184326	643	96.296	3.11e-51
22	FAM230B	family with sequence similarity 230 member B [Source:HGNC Symbol;Acc:HGNC:32943]	21183683	21184326	643	96.296	3.11e-51
19	WIZ	WIZ zinc finger [Source:HGNC Symbol;Acc:HGNC:30917]	15451769	15453635	1866	48.417	3.49e-48
19	RASAL3	RAS protein activator like 3 [Source:HGNC Symbol;Acc:HGNC:26129]	15451769	15453635	1866	48.417	3.49e-48
6	MARCKS	myristoylated alanine rich protein kinase C substrate [Source:HGNC Symbol;Acc:HGNC:6759]	113858452	113860868	2416	25.645	6.16e-48
1	AL606489.1	NA	204410413	204413222	2809	-32.657	8.03e-47
17	AC015922.3	NA	15786167	15788050	1883	40.82	9.31e-46
17	MYO1D	myosin ID [Source:HGNC Symbol;Acc:HGNC:7598]	32822267	32822888	621	-69.081	3.67e-45
7	HOXA-AS2	HOXA cluster antisense RNA 2 [Source:HGNC Symbol;Acc:HGNC:43745]	27110025	27111227	1202	50.263	1.5e-43
7	HOXA3	homeobox A3 [Source:HGNC Symbol;Acc:HGNC:5104]	27110025	27111227	1202	50.263	1.5e-43
22	MIRLET7BHG	MIRLET7B host gene [Source:HGNC Symbol;Acc:HGNC:37189]	46075937	46080791	4854	40.213	8.07e-42
9	RALGPS1	Ral GEF with PH domain and SH3 binding motif 1 [Source:HGNC Symbol;Acc:HGNC:16851]	126915322	126916997	1675	55.711	1.61e-40
16	SLC7A5	solute carrier family 7 member 5 [Source:HGNC Symbol;Acc:HGNC:11063]	87852214	87857655	5441	35.971	1.7e-40
17	AC099811.2	NA	42120321	42124308	3987	35.864	3.88e-40
5	RGS14	regulator of G protein signaling 14 [Source:HGNC Symbol;Acc:HGNC:9996]	177366788	177367206	418	28.42	5.76e-40
10	LINC01517	long intergenic non-protein coding RNA 1517 [Source:HGNC Symbol;Acc:HGNC:51212]	28924734	28925764	1030	-54.089	7.44e-40
7	SDK1	sidekick cell adhesion molecule 1 [Source:HGNC Symbol;Acc:HGNC:19307]	4264100	4267068	2968	-27.884	2.66e-39
X	SMIM10L2B-AS1	SMIM10L2B antisense RNA 1 [Source:HGNC Symbol;Acc:HGNC:53137]	135096608	135099771	3163	-33.276	3.86e-39
5	ADRA1B	adrenoceptor alpha 1B [Source:HGNC Symbol;Acc:HGNC:278]	159915835	159918427	2592	-35.474	1.04e-38
5	LINC01847	long intergenic non-protein coding RNA 1847 [Source:HGNC Symbol;Acc:HGNC:52662]	159915835	159918427	2592	-35.474	1.04e-38
16	ZFP90	ZFP90 zinc finger protein [Source:HGNC Symbol;Acc:HGNC:23329]	68537227	68540520	3293	-50.482	2.2e-38
15	AC087477.2	NA	96351112	96352959	1847	-54.485	9.93e-38
11	KCNQ1	potassium voltage-gated channel subfamily Q member 1 [Source:HGNC Symbol;Acc:HGNC:6294]	2791186	2793539	2353	37.502	5.07e-37
17	FAM171A2	family with sequence similarity 171 member A2 [Source:HGNC Symbol;Acc:HGNC:30480]	44353464	44356556	3092	-32.761	1.11e-36
22	TTC28	tetratricopeptide repeat domain 28 [Source:HGNC Symbol;Acc:HGNC:29179]	28662969	28663450	481	83.294	2.02e-36
19	KDM4B	lysine demethylase 4B [Source:HGNC Symbol;Acc:HGNC:29136]	5045084	5049837	4753	29.881	2.56e-36
16	ZFPM1	zinc finger protein, FOG family member 1 [Source:HGNC Symbol;Acc:HGNC:19762]	88487236	88489912	2676	19.112	2.78e-35
19	EPS8L1	EPS8 like 1 [Source:HGNC Symbol;Acc:HGNC:21295]	55080614	55082719	2105	-22.764	6.7e-35
22	PLXNB2	plexin B2 [Source:HGNC Symbol;Acc:HGNC:9104]	50275066	50293290	18224	11.033	1.03e-33
8	AC067930.2	NA	143575985	143579394	3409	25.172	1.22e-33
8	ERICH1	glutamate rich 1 [Source:HGNC Symbol;Acc:HGNC:27234]	686387	688556	2169	26.319	1.61e-33
9	LINC00484	long intergenic non-protein coding RNA 484 [Source:HGNC Symbol;Acc:HGNC:27862]	91117137	91118822	1685	-40.218	2.37e-33
7	AC027644.4	NA	66652772	66655662	2890	-37.885	3.46e-33
19	ZNF541	zinc finger protein 541 [Source:HGNC Symbol;Acc:HGNC:25294]	47543742	47546461	2719	-36.747	3.97e-33
22	AP000344.1	NA	23458676	23459891	1215	35.131	5.77e-33
17	RF00019	NA	62663439	62665137	1698	-40.349	8.1e-33
17	MRC2	mannose receptor C type 2 [Source:HGNC Symbol;Acc:HGNC:16875]	62663439	62665137	1698	-40.349	8.1e-33
17	KCNH6	potassium voltage-gated channel subfamily H member 6 [Source:HGNC Symbol;Acc:HGNC:18862]	63537308	63538849	1541	33.5	1.21e-32
2	EPCAM-DT	EPCAM divergent transcript [Source:HGNC Symbol;Acc:HGNC:52639]	47271883	47273301	1418	67.794	1.58e-32
3	GXYLT2	glucoside xylosyltransferase 2 [Source:HGNC Symbol;Acc:HGNC:33383]	72995048	72997684	2636	-44.158	2.72e-32
17	TMC6	transmembrane channel like 6 [Source:HGNC Symbol;Acc:HGNC:18021]	78123927	78129326	5399	-24.247	4.7e-32
